# Supplementary material for: Effects of fermented jujube powder on growth performance, rumen fermentation, and antioxidant properties of simmental bulls
Source: Front Vet Sci. 2024 Jul 31;11:1442244. doi: 10.3389/fvets.2024.1442244 (PMC11322477; doi:10.3389/fvets.2024.1442244)
Supplement: Supplementary file 1 [file Data_Sheet_1.XLSX]

## Sheet: growth performance
		60d
Treatment	Number	Initial BW（kg）	Final BW（kg）	ADG（kg/d）	DMI（kg/d）	FCR
Control	A1	407	474	1.11667	10.64	9.52836
	A2	403	465	1.03333	10.68	10.3355
	A3	408	481	1.21667	11.07	9.09863
	A4	406	469	1.05	10.63	10.1238
	A5	406	471	1.08333	10.61	9.79385
	A6	399	458	0.983333	10.56	10.739
	A7	410	477	1.11667	10.72	9.6
	A8	405	469	1.06667	10.76	10.0875
	A9	398	459	1.01667	10.72	10.5443
	A10	402	463	1.01667	10.56	10.3869
LFJP	B1	398	464	1.1	10.73	9.75455
	B2	399	472	1.21667	10.8	8.87671
	B3	404	471	1.11667	10.69	9.57313
	B4	399	465	1.1	10.74	9.76364
	B5	405	470	1.08333	10.72	9.89538
	B6	402	471	1.15	10.75	9.34783
	B7	408	473	1.08333	10.71	9.88615
	B8	402	466	1.06667	10.71	10.0406
	B9	396	459	1.05	10.7	10.1905
	B10	403	463	1	10.68	10.68
MFJP	C1	405	475	1.16667	10.8	9.25714
	C2	403	473	1.16667	10.81	9.26571
	C3	409	478	1.15	10.81	9.4
	C4	397	463	1.1	10.69	9.71818
	C5	396	461	1.08333	10.81	9.97846
	C6	404	477	1.21667	10.97	9.01644
	C7	398	465	1.11667	10.8	9.67164
	C8	406	475	1.15	10.8	9.3913
	C9	400	470	1.16667	10.82	9.27429
	C10	402	468	1.1	10.76	9.78182
HFJP	D1	411	476	1.08333	10.72	9.89538
	D2	407	474	1.11667	10.77	9.64478
	D3	405	473	1.13333	10.79	9.52059
	D4	395	457	1.03333	10.48	10.1419
	D5	404	472	1.13333	10.74	9.47647
	D6	403	470	1.11667	10.8	9.67164
	D7	405	472	1.11667	10.73	9.60896
	D8	402	469	1.11667	10.76	9.63582
	D9	410	475	1.08333	10.74	9.91385
	D10	399	464	1.08333	10.73	9.90462
		404.4	468.6	1.07	10.695	10.0238
		401.6	467.4	1.09667	10.723	9.80085
		402	470.5	1.14167	10.807	9.4755
		404.1	470.2	1.10167	10.726	9.7414

## Sheet: nutrient digestibility
Treatment	Number	DM	OM	CP	NDF	ADF
Control	A1	67.59	75.25	71.67	59.694	52.846
	A2	67.034	73.38	73.366	59.258	53.462
	A3	66.953	74.66	71.971	59.983	54.859
	A4	68.313	73.92	72.186	56.795	53.775
	A5	67.275	74.6	71.618	57.953	53.878
	A6	66.193	74.148	72.103	58.704	53.712
	A7	67.138	74.623	72.192	58.737	53.686
	A8	66.747	74.029	72.133	58.595	53.559
	A9	66.882	73.886	72.022	58.723	53.856
	A10	66.932	75.113	72.273	58.786	54.182
LFJP	B1	67.35	74.17	72.312	57.347	55.589
	B2	67.025	74.79	71.539	57.219	53.705
	B3	67.374	74.15	72.205	60.711	54.262
	B4	68.686	73.59	73.544	61.624	53.692
	B5	67.501	75.38	72.357	57.126	52.943
	B6	67.422	74.423	72.193	59.011	53.588
	B7	68.128	75.324	73.042	59.068	54.015
	B8	67.729	74.622	72.423	59.594	54.164
	B9	66.07	76.676	71.145	59.092	54.385
	B10	66.952	76.048	73.172	59.431	54.455
MFJP	C1	68.002	75.22	74.058	58.422	54.428
	C2	68.06	74.43	73.179	60.268	54.403
	C3	68.787	75.05	72.989	57.445	54.124
	C4	67.272	75.35	71.846	61.994	55.411
	C5	67.903	75.53	72.857	60.53	54.907
	C6	68.183	73.772	72.933	59.864	54.624
	C7	68.111	75.732	73.019	59.398	54.412
	C8	67.676	75.925	72.584	59.554	54.388
	C9	68.15	75.548	72.772	59.385	54.109
	C10	67.686	74.685	73.265	59.536	54.272
HFJP	D1	68.102	75.2	72.488	60.194	53.418
	D2	67.031	73.79	72.463	57.642	54.009
	D3	68.242	73.63	72.164	59.009	55.076
	D4	67.408	74.85	72.226	61.187	53.579
	D5	67.203	75.06	72.055	58.416	53.851
	D6	68.362	75.512	71.523	59.53	53.987
	D7	66.732	75.636	72.558	59.464	54.208
	D8	66.685	75.725	72.663	59.543	54.82
	D9	67.629	75.438	73.348	59.671	54.468
	D10	67.103	73.465	72.764	59.515	54.204
		67.1057	74.3609	72.1534	58.7228	53.7815
		67.4237	74.9173	72.3932	59.0223	54.0798
		67.983	75.1242	72.9502	59.6396	54.5078
		67.4497	74.8306	72.4252	59.4171	54.162

## Sheet: Ruminal fermentation
Treatment	Number	PH	TVFA	A	P	B	V	IsoB	IsoV	A	P	B	V	IsoB	IsoV	A/P	NH3-N
Control	A1	6.38	115.495	76.2041	24.3933	10.1705	2.01661	1.09	1.62	65.9807	21.1208	8.80604	1.74607	0.943767	1.40266	3.12397	10.088
	A2	6.53	126.151	83.4462	25.772	12.1178	2.13975	1.16774	1.50753	66.1479	20.4295	9.6058	1.69618	0.925669	1.19502	3.23786	9.9678
	A3	6.5	114.142	74.835	23.8016	11.3436	1.96226	0.92	1.28	65.5628	20.8526	9.93807	1.71913	0.806011	1.12141	3.14411	10.0873
	A4	6.49	117.668	77.3372	23.2	12.3827	2.20841	1.08	1.46	65.7248	19.7165	10.5234	1.87681	0.917834	1.24078	3.3335	10.06
	A5	6.39	104.935	69.1447	22.1436	10.1721	1.96386	0.81	0.701	65.8927	21.1021	9.69372	1.8715	0.771905	0.668031	3.12256	9.94835
	A6	6.43	115.46	76.19	24.06	10.7	2.11	0.92	1.48	65.9882	20.8384	9.26728	1.82747	0.796813	1.28183	3.16667	9.86
	A7	6.45	126.219	83.6215	26.1	11.8634	1.98172	1.01075	1.64194	66.2509	20.6783	9.39907	1.57006	0.800791	1.30086	3.20389	9.68
	A8	6.42	122.126	80.8158	26.1579	10.5842	1.98421	0.978947	1.60526	66.1739	21.4187	8.66661	1.62472	0.801586	1.31443	3.08954	10.34
	A9	6.44	112.52	75.36	23.34	9.72	1.8	0.99	1.31	66.9748	20.743	8.63846	1.59972	0.879844	1.16424	3.22879	10.28
	A10	6.52	110.09	73.48	22.95	9.7	1.78	0.88	1.3	66.7454	20.8466	8.81097	1.61686	0.799346	1.18085	3.20174	10.02
LFJP	B1	6.4	119.961	79.717	24.55	11.3614	1.94289	1.01	1.38	66.4523	20.4649	9.47089	1.6196	0.841938	1.15037	3.24713	9.60582
	B2	6.52	119.824	80.7604	25.0556	10.7724	1.5757	0.92	0.74	67.3991	20.9103	8.99021	1.31501	0.767792	0.617572	3.22325	9.78636
	B3	6.39	119.904	80.6023	24.6757	10.6833	1.83232	0.94	1.17	67.2225	20.5796	8.90992	1.52816	0.783963	0.975783	3.26646	10.2678
	B4	6.41	119.574	79.9901	24.1249	10.803	2.15625	1.03	1.47	66.8958	20.1756	9.03459	1.80328	0.861389	1.22936	3.31567	9.2678
	B5	6.49	119.458	78.8657	24.7039	10.7604	2.42796	1.08	1.62	66.0196	20.68	9.00769	2.03248	0.904084	1.35613	3.19243	10.328
	B6	6.41	124.156	83.1222	25.3	10.9222	2.25556	1.02222	1.53333	66.9501	20.3777	8.79721	1.81672	0.82334	1.23501	3.28546	9.46
	B7	6.48	115.45	77.48	23.66	9.9	2.11	1.05	1.25	67.1113	20.4937	8.57514	1.82763	0.909485	1.08272	3.27473	9.92
	B8	6.44	113.5	75.68	23.54	9.85	1.99	1.08	1.36	66.6784	20.7401	8.67841	1.7533	0.951542	1.19824	3.21495	10.15
	B9	6.47	116.02	77.74	24.35	9.88	1.93	0.97	1.15	67.0057	20.9878	8.51577	1.66351	0.836063	0.991208	3.19261	9.88
	B10	6.43	113.7	75.89	24.22	9.78	1.86	0.86	1.09	66.7458	21.3017	8.60158	1.63588	0.756376	0.958663	3.13336	9.81
MFJP	C1	6.5	126.93	84.6019	26.7405	11.1831	2.24395	0.88	1.28	66.6527	21.0672	8.81051	1.76787	0.693298	1.00843	3.16381	9.9669
	C2	6.36	125.914	83.8843	25.7454	11.8475	1.84732	1.13	1.46	66.62	20.4468	9.40915	1.46712	0.897434	1.15952	3.25822	10.1058
	C3	6.43	125.052	83.802	25.3619	11.7149	1.9432	1.01	1.22	67.0138	20.2811	9.368	1.55391	0.807664	0.975595	3.30425	9.9669
	C4	6.4	123.971	81.5933	25.4458	12.117	2.06524	1.22	1.53	65.8163	20.5255	9.77404	1.6659	0.984098	1.23416	3.20656	9.02708
	C5	6.48	126.307	84.6125	25.6356	11.7736	2.45525	0.93	0.9	66.9896	20.2963	9.32142	1.94388	0.736302	0.71255	3.30059	9.166
	C6	6.36	123.48	83.53	24.92	11.19	1.94	0.88	1.02	67.6466	20.1814	9.0622	1.5711	0.712666	0.826045	3.35193	9.87
	C7	6.39	125.51	84.14	25.4	11.7	2.03	1.1	1.14	67.0385	20.2374	9.32197	1.6174	0.876424	0.908294	3.3126	9.46
	C8	6.46	111.03	74.6472	22.7216	10.0072	2.0208	0.8152	0.8176	67.2318	20.4645	9.01309	1.82006	0.734219	0.73638	3.2853	9.64
	C9	6.42	114.687	76.978	23.418	10.327	1.988	0.899	1.077	67.1201	20.4191	9.00451	1.73341	0.783873	0.939078	3.28713	9.79
	C10	6.46	124.84	83.9	25.26	11.65	1.89	0.98	1.16	67.206	20.2339	9.33194	1.51394	0.785005	0.929189	3.32146	9.53
HFJP	D1	6.45	117.596	77.4222	23.3599	11.7856	2.3883	1.15	1.49	65.8374	19.8645	10.0221	2.03094	0.977924	1.26705	3.31432	9.38907
	D2	6.36	117.013	77.8758	23.759	11.7145	1.74324	0.87	1.05	66.5534	20.3046	10.0114	1.48979	0.74351	0.897339	3.27774	9.41825
	D3	6.43	117.794	78.8518	23.5131	11.6995	1.61972	0.92	1.19	66.9403	19.9612	9.93219	1.37504	0.781023	1.01024	3.35353	9.38816
	D4	6.48	117.08	76.76	23.38	11.73	2.33	1.12	1.76	65.562	19.9693	10.0188	1.99009	0.956611	1.50325	3.28315	9.88
	D5	6.38	117.71	79.7	24.3404	10.0426	1.77694	0.91	0.94	67.7088	20.6783	8.53169	1.50959	0.773087	0.798573	3.2744	10.0483
	D6	6.44	118.59	80.22	24.46	10.11	1.93	0.85	1.02	67.6448	20.6257	8.52517	1.62746	0.716755	0.860106	3.27964	9.73
	D7	6.42	115.51	77.91	24.22	9.88	1.82	0.79	0.89	67.4487	20.9679	8.55337	1.57562	0.683923	0.770496	3.21676	9.47
	D8	6.46	117.64	79.56	24.17	9.76	1.78	1.02	1.35	67.6301	20.5457	8.2965	1.51309	0.867052	1.14757	3.29168	10.08
	D9	6.43	122.97	82.78	25.41	10.36	2.04	1.16	1.22	67.3172	20.6636	8.42482	1.65894	0.94332	0.992112	3.25777	9.64
	D10	6.38	117.45	78.81	24.08	10.05	1.91	1.2	1.4	67.1009	20.5023	8.55683	1.62622	1.02171	1.192	3.27284	9.54
		6.455	116.481	77.0435	24.1918	10.8754	1.99468	0.984744	1.39057	66.1442	20.7746	9.33494	1.71485	0.844357	1.18701	3.18526	10.0331
		6.444	118.155	78.9848	24.418	10.4713	2.00807	0.996222	1.27633	66.8481	20.6711	8.85814	1.69956	0.843597	1.07951	3.23461	9.84758
		6.426	122.772	82.1689	25.0649	11.351	2.04238	0.98442	1.16046	66.9335	20.4153	9.24168	1.66546	0.801098	0.942924	3.27918	9.65227
		6.423	117.935	78.989	24.0692	10.7132	1.93382	0.999	1.231	66.9744	20.4083	9.08728	1.63968	0.846492	1.04387	3.28218	9.65838

## Sheet: enzyme activity
Treatment	Number	Carboxymethyl-cellulase μmol glucose/min/mL	Cellobiaseμmol glucose/min/mL	Xylanaseμmol xylose/min/mL	Pectinase μmol D-galacturonic acid/min/mL	α-amylase μmol glucose/ min/mL	Protease µg hydrolyzed protein/min/ mL
Control	A1	0.2596	0.165	0.816	0.484222	0.47	0.342
	A2	0.248	0.159	0.797	0.464877	0.448	0.348
	A3	0.263	0.161	0.817	0.461274	0.461	0.342
	A4	0.236	0.182	0.804	0.477497	0.485	0.351
	A5	0.272	0.174	0.814	0.461101	0.446	0.35
	A6	0.246	0.166	0.815	0.403	0.49	0.369
	A7	0.272	0.172	0.814	0.425	0.417	0.338
	A8	0.238	0.159	0.795	0.502	0.472	0.346
	A9	0.261	0.173	0.841	0.455	0.48	0.326
	A10	0.245	0.146	0.843	0.446	0.473	0.352
LFJP	B1	0.246	0.193	0.817	0.498	0.488	0.351
	B2	0.259	0.153	0.823	0.489	0.48	0.34
	B3	0.2777	0.163	0.816	0.442	0.457	0.355
	B4	0.2516	0.163	0.819	0.455	0.493	0.355
	B5	0.2814	0.163	0.82	0.468	0.494	0.358
	B6	0.273	0.171	0.801	0.483	0.446	0.364
	B7	0.246	0.166	0.825	0.474	0.452	0.337
	B8	0.263	0.173	0.844	0.482	0.467	0.335
	B9	0.264	0.17	0.819	0.461	0.483	0.354
	B10	0.254	0.181	0.812	0.452	0.455	0.367
MFJP	C1	0.306	0.187	0.827	0.489	0.49	0.366
	C2	0.277	0.179	0.823	0.435	0.491	0.364
	C3	0.2466	0.204	0.826	0.501	0.487	0.361
	C4	0.2746	0.161	0.827	0.477	0.504	0.363
	C5	0.2618	0.19	0.827	0.456	0.488	0.352
	C6	0.261	0.182	0.831	0.483	0.489	0.345
	C7	0.272	0.175	0.84	0.468	0.455	0.355
	C8	0.245	0.178	0.839	0.472	0.446	0.366
	C9	0.248	0.159	0.826	0.477	0.469	0.361
	C10	0.252	0.164	0.818	0.458	0.423	0.365
HFJP	D1	0.248	0.163	0.824	0.482	0.483	0.361
	D2	0.239	0.153	0.832	0.494	0.461	0.36
	D3	0.278	0.173	0.827	0.45	0.477	0.351
	D4	0.306	0.183	0.83	0.475	0.454	0.351
	D5	0.254	0.146	0.829	0.455	0.478	0.355
	D6	0.264	0.193	0.811	0.443	0.488	0.368
	D7	0.263	0.178	0.825	0.475	0.503	0.352
	D8	0.258	0.185	0.834	0.476	0.482	0.378
	D9	0.271	0.192	0.836	0.48	0.428	0.33
	D10	0.257	0.173	0.828	0.466	0.441	0.355
		0.25406	0.1657	0.8156	0.457997	0.4642	0.3464
		0.26157	0.1696	0.8196	0.4704	0.4715	0.3516
		0.2644	0.1779	0.8284	0.4716	0.4742	0.3598
		0.2638	0.1739	0.8276	0.4696	0.4695	0.3561

## Sheet: microflora
		bacteria	anaerobic fungi	protozoa	R. albus	R. flavefaciens	F. succinogenes	B. fibrisolvens	P. ruminicola	Rb. amylophilus
Treatment	Number	×1011	×108	×108	×108	×109	×1010	×109	×1010	×108
Control	A1	4.35	2.98	2.52	5.33	3.92	1.92	4.29	1.29	0.9
	A2	3.78	3.17	2.44	4.75	4.8	1.9	1.33	1.22	0.9
	A3	4.07	4.17	1.97	9.84	3.04	2.02	6.16	0.42	1.04
	A4	3.77	2.86	1.86	2.09	4.07	0.9	2.19	1.5	1.35
	A5	3.53	2.81	1.89	8.17	4.13	2.44	4.12	2.27	1.12
	A6	4.22	2.4	2.49	5.31	4.1	1.84	5.04	2.12	0.67
	A7	3.99	3.26	2.71	4.72	4.81	2.95	0.76	1.37	0.89
	A8	3.53	3.17	2	6.21	3.09	2.25	4.66	1.23	1.11
	A9	4.16	2.8	1.6	1.23	3.82	1.98	7.04	0.61	1.28
	A10	3.61	3.4	1.88	3.71	4.1	2.25	6.56	1.4	1.3
LFJP	B1	4.45	3.26	2.32	4.97	5.71	3.71	4.22	1.72	1.28
	B2	4.59	2.9	2.38	6	4.59	1.92	6.21	2.21	1.6
	B3	3.83	3.51	2.1	8.71	3.38	0.59	2.31	2.21	2.1
	B4	3.61	3.02	2.51	6.07	4.98	1.97	4.31	1.86	0.75
	B5	4.44	3.62	2.49	6.49	4.83	2.73	5.38	1.58	1.5
	B6	4.12	3.44	2.16	4.69	5.8	3.76	0.81	1.43	1.22
	B7	3.8	2.91	2.45	6.18	4.32	1.96	4.74	1.44	1.6
	B8	4.06	3.74	2.44	8.51	3.8	1.59	8.11	0.7	1.49
	B9	4.13	2.82	2.16	6.28	4.91	2.07	1.84	0.8	1.65
	B10	4.2	3.4	2.56	6.58	4.69	1.48	4.95	1.21	1.33
MFJP	C1	4.51	3.93	2.62	7.16	5.33	3.98	1.63	0.92	1.2
	C2	4.65	2.87	2.72	7.08	3.41	2.73	4.34	2.01	1.32
	C3	5.19	3.8	2.6	8.22	4.66	2.81	4.49	2.01	1.34
	C4	4.37	4.65	2.21	7.13	5.6	3.15	2.55	1.26	1.65
	C5	3.5	4.01	2.63	6.06	5.66	3.7	4.15	1.38	0.9
	C6	4.25	3.13	2.33	6.87	5.39	0.7	5.52	1.51	1.07
	C7	5	2.37	1.94	6.78	3.76	2.8	5.3	2.01	2.45
	C8	3.83	2.9	2.33	8.15	4.35	2.91	5.58	2.12	2.66
	C9	4.68	4.22	1.9	6.87	5.38	3.32	6.41	2.5	1.39
	C10	5.06	3.75	2.23	6.38	5.77	2.6	4.3	1.51	2.77
HFJP	D1	3.9	3.8	2.42	5.72	3.73	2.21	4.29	1.27	0.68
	D2	4.66	3.49	2.02	5.82	5.15	2.13	3.55	1.46	1.43
	D3	4.37	4.22	2.25	4.64	5.25	2.73	3.76	0.71	1.22
	D4	5.06	3.87	2.23	5.77	4.76	2.4	7.55	3.66	1.32
	D5	3.9	3.94	2.09	6.94	5.58	2.03	4.67	1.5	2.04
	D6	3.73	2.6	2.69	5.89	3.37	2.64	5.42	1.5	1.37
	D7	4.19	3.05	2.08	5.7	5.69	2.21	3.69	1.17	0.53
	D8	3.37	3.64	2.48	4.79	5.2	2	3.9	1.66	1.16
	D9	4.15	3.26	2.22	5.61	4.69	2.58	4.42	0.77	1.54
	D10	4.44	2.97	1.98	6.92	5.47	2.1	0.32	1.45	2.15
		3.901	3.102	2.136	5.136	3.988	2.045	4.215	1.343	1.056
		4.123	3.262	2.357	6.448	4.701	2.178	4.288	1.516	1.452
		4.504	3.563	2.351	7.07	4.931	2.87	4.427	1.723	1.675
		4.177	3.484	2.246	5.78	4.889	2.303	4.157	1.515	1.344

## Sheet: blood
Treatment	Number	Total protein µg/mL	SOD U/mL	GSH-Px U/mL	MDA mmol/L	T-AOC U/mL
Control	A1	720.53	53.809	51.448	2.793	6.642
	A2	704.82	57.273	55.365	2.552	6.671
	A3	751.04	63.017	53.143	2.325	6.847
	A4	768.44	58.658	47.665	2.023	6.603
	A5	676.97	60.522	52.056	2.644	6.662
	A6	731.86	58.692	50.966	2.237	6.368
	A7	709.15	53.804	53.295	1.693	6.392
	A8	788.93	62.014	54.026	1.923	6.891
	A9	732.71	55.335	49.392	2.615	6.684
	A10	665.25	65.516	53.624	2.767	7.056
LFJP	B1	735.42	58.32	49.889	1.863	6.843
	B2	781.83	61.926	53.804	2.153	6.822
	B3	674.86	55.138	55.522	2.103	6.781
	B4	767.07	61.964	51.611	2.364	6.578
	B5	770.08	65.142	56.813	1.832	6.712
	B6	730.87	55.615	46.903	1.535	6.951
	B7	816.12	62.504	52.485	2.096	6.454
	B8	775.76	58.69	55.949	2.186	7.009
	B9	802.68	65.113	54.852	2.034	6.74
	B10	783.74	60.519	57.507	2.006	6.643
MFJP	C1	873.89	63.088	53.205	1.831	6.98
	C2	794.28	61.474	57.41	1.884	7.061
	C3	849.36	65.395	60.138	1.646	6.924
	C4	690.97	61.531	48.214	1.878	6.858
	C5	823.24	63.496	55.735	2.142	7.051
	C6	857.11	65.635	48.304	2.125	6.892
	C7	842.72	65.604	56.108	1.417	7.085
	C8	687.82	55.168	52.655	1.707	6.793
	C9	770.47	63.599	61.729	1.587	6.712
	C10	793.75	56.974	55.863	2.555	7.311
HFJP	D1	758.8	56.902	48.61	2.171	6.844
	D2	808.48	60.784	51.56	1.69	7.024
	D3	844.86	63.482	52.888	1.936	6.842
	D4	803.48	59.868	55.94	1.98	6.716
	D5	863.34	65.087	62.09	1.962	6.771
	D6	702.36	58.285	50.679	2.738	6.45
	D7	744.37	62.996	47.622	1.383	7.322
	D8	749.78	65.115	51.464	1.843	7.02
	D9	862.45	57.857	58.279	1.746	6.703
	D10	767.38	61.793	53.024	2.032	6.74
		724.97	58.864	52.098	2.3572	6.6816
		763.843	60.4931	53.5335	2.0172	6.7533
		798.361	62.1964	54.9361	1.8772	6.9667
		790.53	61.2169	53.2156	1.9481	6.8432
